# Supplementary material for: Dietary Germinated Paddy Rice and Stocking Density Affect Egg Performance, Serum Biochemical Properties, and Proteomic and Transcriptomic Response of Laying Hens Exposed to Chronic Heat Stress
Source: Proteomes. 2021 Dec 13;9(4):48. doi: 10.3390/proteomes9040048 (PMC8708272; doi:10.3390/proteomes9040048)
Supplement: Supplementary file 1 [file proteomes-09-00048-s001.zip]

Archive with 1 entries (1 files):
- proteomes-1439434-supplementary.xlsx
