# Supplementary material for: Dietary Germinated Paddy Rice and Stocking Density Affect Egg Performance, Serum Biochemical Properties, and Proteomic and Transcriptomic Response of Laying Hens Exposed to Chronic Heat Stress
Source: Proteomes. 2021 Dec 13;9(4):48. doi: 10.3390/proteomes9040048 (PMC8708272; doi:10.3390/proteomes9040048)
Supplement: Supplementary file 1 [file proteomes-09-00048-s001.zip › proteomes-1439434-supplementary.xlsx]

## Sheet: detail 
Explanation for supplymentary data (MS data files) from raw data
*In this experimental, we conduct 2 experimental groups unit as T1 and T2
*R11.1	chickens fed with germinated paddy rice with 0g/kg in low stocking density (chicken number 1)
*R11.2	chickens fed with germinated paddy rice with 0g/kg in low stocking density (chicken number 2)
*R12.1	chickens fed with germinated paddy rice with 0g/kg in high stocking density (chicken number 1)
*R12.2	chickens fed with germinated paddy rice with 0g/kg in high stocking density (chicken number 2)
*R12.3	chickens fed with germinated paddy rice with 0g/kg in high stocking density (chicken number 3)
*R12.4	chickens fed with germinated paddy rice with 0g/kg in high stocking density (chicken number 4)
*R21.1	chickens fed with germinated paddy rice with 74g/kg in low stocking density (chicken number 1)
*R21.2	chickens fed with germinated paddy rice with 74g/kg in low stocking density (chicken number 2)
*R22.1	chickens fed with germinated paddy rice with 74g/kg in high stocking density (chicken number 1)
*R22.2	chickens fed with germinated paddy rice with 74g/kg in high stocking density (chicken number 2)
*R22.3	chickens fed with germinated paddy rice with 74g/kg in high stocking density (chicken number 3)
*R22.4	chickens fed with germinated paddy rice with 74g/kg in high stocking density (chicken number 4)
*R31.1	chickens fed with germinated paddy rice with 148g/kg in low stocking density (chicken number 1)
*R31.2	chickens fed with germinated paddy rice with 148g/kg in low stocking density (chicken number 2)
*R32.1	chickens fed with germinated paddy rice with 148g/kg in high stocking density (chicken number 1)
*R32.2	chickens fed with germinated paddy rice with 148g/kg in high stocking density (chicken number 2)
*R32.3	chickens fed with germinated paddy rice with 148g/kg in high stocking density (chicken number 3)
*R32.4	chickens fed with germinated paddy rice with 148g/kg in high stocking density (chicken number 4)
*D0	week 0
*D7	week 7
*D14	week 14
*1	bio replication 1
*2	bio replication 2
*3	bio replication 3

## Sheet: 1
Code	Descriptions
T2R32.3_D0-2	Experimental group unit 2: chickenkens fed with germinated paddy rice with 148g/kg in high stocking density (chicken number 3 bio replication 2) in week 0
T2R32.3_D0-3	Experimental group unit 2: chickenkens fed with germinated paddy rice with 148g/kg in high stocking density (chicken number 3 bio replication 3) in week 0
T2R32.3_D7-1	Experimental group unit 2: chickenkens fed with germinated paddy rice with 148g/kg in high stocking density (chicken number 3 bio replication 1) in week 7
T2R32.3_D7-2	Experimental group unit 2: chickenkens fed with germinated paddy rice with 148g/kg in high stocking density (chicken number 3 bio replication 2) in week 7
T2R32.3_D7-3	Experimental group unit 2: chickenkens fed with germinated paddy rice with 148g/kg in high stocking density (chicken number 3 bio replication 3) in week 7
T2R32.3_D14-1	Experimental group unit 2: chickenkens fed with germinated paddy rice with 148g/kg in high stocking density (chicken number 3 bio replication 1) in week 14
T2R32.3_D14-2	Experimental group unit 2: chickenkens fed with germinated paddy rice with 148g/kg in high stocking density (chicken number 3 bio replication 2) in week 14
T2R32.3_D14-3	Experimental group unit 2: chickenkens fed with germinated paddy rice with 148g/kg in high stocking density (chicken number 3 bio replication 3) in week 14
T2R32.4_D0-1	Experimental group unit 2: chickenkens fed with germinated paddy rice with 148g/kg in high stocking density (chicken number 4 bio replication 1) in week 0
T2R32.4_D0-2	Experimental group unit 2: chickenkens fed with germinated paddy rice with 148g/kg in high stocking density (chicken number 4 bio replication 2) in week 0
T2R32.4_D0-3	Experimental group unit 2: chickenkens fed with germinated paddy rice with 148g/kg in high stocking density (chicken number 4 bio replication 3) in week 0
T2R32.4_D7-1	Experimental group unit 2: chickenkens fed with germinated paddy rice with 148g/kg in high stocking density (chicken number 4 bio replication 1) in week 7
T2R32.4_D7-2	Experimental group unit 2: chickenkens fed with germinated paddy rice with 148g/kg in high stocking density (chicken number 4 bio replication 2) in week 7
T2R32.4_D7-3	Experimental group unit 2: chickenkens fed with germinated paddy rice with 148g/kg in high stocking density (chicken number 4 bio replication 3) in week 7
T2R32.4_D14-1	Experimental group unit 2: chickenkens fed with germinated paddy rice with 148g/kg in high stocking density (chicken number 4 bio replication 1) in week 14
T2R32.4_D14-2	Experimental group unit 2: chickenkens fed with germinated paddy rice with 148g/kg in high stocking density (chicken number 4 bio replication 2) in week 14
T2R32.4_D14-3	Experimental group unit 2: chickenkens fed with germinated paddy rice with 148g/kg in high stocking density (chicken number 4 bio replication 3) in week 14
T1E11.1_D14-1	Experimental group unit 1: chickenkens fed with germinated paddy rice with 0g/kg in low stocking density (chicken number 1 bio replication 1) in week 14
T1R11.1_D0-1	Experimental group unit 1: chickenkens fed with germinated paddy rice with 0g/kg in low stocking density (chicken number 1 bio replication 1) in week 0
T1R11.1_D0-2	Experimental group unit 1: chickenkens fed with germinated paddy rice with 0g/kg in low stocking density (chicken number 1 bio replication 2) in week 0
T1R11.1_D0-3	Experimental group unit 1: chickenkens fed with germinated paddy rice with 0g/kg in low stocking density (chicken number 1 bio replication 3) in week 0
T1R11.1_D7-1	Experimental group unit 1: chickenkens fed with germinated paddy rice with 0g/kg in low stocking density (chicken number 1 bio replication 1) in week 7
T1R11.1_D7-2	Experimental group unit 1: chickenkens fed with germinated paddy rice with 0g/kg in low stocking density (chicken number 1 bio replication 2) in week 7
T1R11.1_D7-3	Experimental group unit 1: chickenkens fed with germinated paddy rice with 0g/kg in low stocking density (chicken number 1 bio replication 3) in week 7
T1R11.1_D14-2	Experimental group unit 1: chickenkens fed with germinated paddy rice with 0g/kg in low stocking density (chicken number 1 bio replication 2) in week 14
T1R11.1_D14-3	Experimental group unit 1: chickenkens fed with germinated paddy rice with 0g/kg in low stocking density (chicken number 1 bio replication 3) in week 14
T1R11.2_D0-1	Experimental group unit 1: chickenkens fed with germinated paddy rice with 0g/kg in low stocking density (chicken number 2 bio replication 1) in week 0
T1R11.2_D0-2	Experimental group unit 1: chickenkens fed with germinated paddy rice with 0g/kg in low stocking density (chicken number 2 bio replication 2) in week 0
T1R11.2_D0-3	Experimental group unit 1: chickenkens fed with germinated paddy rice with 0g/kg in low stocking density (chicken number 2 bio replication 3) in week 0
T1R11.2_D7-1	Experimental group unit 1: chickenkens fed with germinated paddy rice with 0g/kg in low stocking density (chicken number 2 bio replication 1) in week 7
T1R11.2_D7-2	Experimental group unit 1: chickenkens fed with germinated paddy rice with 0g/kg in low stocking density (chicken number 2 bio replication 2) in week 7
T1R11.2_D7-3	Experimental group unit 1: chickenkens fed with germinated paddy rice with 0g/kg in low stocking density (chicken number 2 bio replication 3) in week 7
T1R11.2_D14-1	Experimental group unit 1: chickenkens fed with germinated paddy rice with 0g/kg in low stocking density (chicken number 2 bio replication 1) in week 14
T1R11.2_D14-2	Experimental group unit 1: chickenkens fed with germinated paddy rice with 0g/kg in low stocking density (chicken number 2 bio replication 2) in week 14
T1R11.2_D14-3	Experimental group unit 1: chickenkens fed with germinated paddy rice with 0g/kg in low stocking density (chicken number 2 bio replication 3) in week 14
T1R12.1_D0-1	Experimental group unit 1: chickenkens fed with germinated paddy rice with 0g/kg in high stocking density (chicken number 1 bio replication 1) in week 0
T1R12.1_D0-2	Experimental group unit 1: chickenkens fed with germinated paddy rice with 0g/kg in high stocking density (chicken number 1 bio replication 2) in week 0
T1R12.1_D0-3	Experimental group unit 1: chickenkens fed with germinated paddy rice with 0g/kg in high stocking density (chicken number 1 bio replication 3) in week 0
T1R12.1_D7-1	Experimental group unit 1: chickenkens fed with germinated paddy rice with 0g/kg in high stocking density (chicken number 1 bio replication 1) in week 7
T1R12.1_D7-2	Experimental group unit 1: chickenkens fed with germinated paddy rice with 0g/kg in high stocking density (chicken number 1 bio replication 2) in week 7
T1R12.1_D7-3	Experimental group unit 1: chickenkens fed with germinated paddy rice with 0g/kg in high stocking density (chicken number 1 bio replication 3) in week 7
T1R12.1_D14-1	Experimental group unit 1: chickenkens fed with germinated paddy rice with 0g/kg in high stocking density (chicken number 1 bio replication 1) in week 14
T1R12.1_D14-2	Experimental group unit 1: chickenkens fed with germinated paddy rice with 0g/kg in high stocking density (chicken number 1 bio replication 2) in week 14
T1R12.1_D14-3	Experimental group unit 1: chickenkens fed with germinated paddy rice with 0g/kg in high stocking density (chicken number 1 bio replication 3) in week 14
T1R12.2_D0-1	Experimental group unit 1: chickenkens fed with germinated paddy rice with 0g/kg in high stocking density (chicken number 2 bio replication 1) in week 0
T1R12.2_D0-2	Experimental group unit 1: chickenkens fed with germinated paddy rice with 0g/kg in high stocking density (chicken number 2 bio replication 2) in week 0
T1R12.2_D0-3	Experimental group unit 1: chickenkens fed with germinated paddy rice with 0g/kg in high stocking density (chicken number 2 bio replication 3) in week 0
T1R12.2_D7-1	Experimental group unit 1: chickenkens fed with germinated paddy rice with 0g/kg in high stocking density (chicken number 2 bio replication 1) in week 7
T1R12.2_D7-2	Experimental group unit 1: chickenkens fed with germinated paddy rice with 0g/kg in high stocking density (chicken number 2 bio replication 2) in week 7
T1R12.2_D7-3	Experimental group unit 1: chickenkens fed with germinated paddy rice with 0g/kg in high stocking density (chicken number 2 bio replication 3) in week 7

## Sheet: 2
Code	Descriptions
T1R12.2_D14-1	Experimental group unit 1: chickenkens fed with germinated paddy rice with 0g/kg in high stocking density (chicken number2 bio replication 1) in week 14
T1R12.2_D14-2	Experimental group unit 1: chickenkens fed with germinated paddy rice with 0g/kg in high stocking density (chicken number2 bio replication 2) in week 14
T1R12.2_D14-3	Experimental group unit 1: chickenkens fed with germinated paddy rice with 0g/kg in high stocking density (chicken number2 bio replication 3) in week 14
T1R12.3_D0-1	Experimental group unit 1: chickenkens fed with germinated paddy rice with 0g/kg in high stocking density (chicken number3 bio replication 1 ) in week 0
T1R12.3_D0-2	Experimental group unit 1: chickenkens fed with germinated paddy rice with 0g/kg in high stocking density (chicken number3 bio replication 2) in week 0
T1R12.3_D0-3	Experimental group unit 1: chickenkens fed with germinated paddy rice with 0g/kg in high stocking density (chicken number3 bio replication 3) in week 0
T1R12.3_D7-1	Experimental group unit 1: chickenkens fed with germinated paddy rice with 0g/kg in high stocking density (chicken number3 bio replication 1) in week 7
T1R12.3_D7-2	Experimental group unit 1: chickenkens fed with germinated paddy rice with 0g/kg in high stocking density (chicken number3 bio replication 2) in week 7
T1R12.3_D7-3	Experimental group unit 1: chickenkens fed with germinated paddy rice with 0g/kg in high stocking density (chicken number3 bio replication 3) in week 7
T1R12.3_D14-1	Experimental group unit 1: chickenkens fed with germinated paddy rice with 0g/kg in high stocking density (chicken number3 bio replication 1) in week 14
T1R12.3_D14-2	Experimental group unit 1: chickenkens fed with germinated paddy rice with 0g/kg in high stocking density (chicken number3 bio replication 2) in week 14
T1R12.3_D14-3	Experimental group unit 1: chickenkens fed with germinated paddy rice with 0g/kg in high stocking density (chicken number3 bio replication 3) in week 14
T1R12.4_D0-1	Experimental group unit 1: chickenkens fed with germinated paddy rice with 0g/kg in high stocking density (chicken number4 bio replication 1) in week 0
T1R12.4_D0-2	Experimental group unit 1: chickenkens fed with germinated paddy rice with 0g/kg in high stocking density (chicken number4 bio replication 2) in week 0
T1R12.4_D0-3	Experimental group unit 1: chickenkens fed with germinated paddy rice with 0g/kg in high stocking density (chicken number4 bio replication 3) in week 0
T1R12.4_D7-1	Experimental group unit 1: chickenkens fed with germinated paddy rice with 0g/kg in high stocking density (chicken number4 bio replication 1) in week 7
T1R12.4_D7-2	Experimental group unit 1: chickenkens fed with germinated paddy rice with 0g/kg in high stocking density (chicken number4 bio replication 2) in week 7
T1R12.4_D7-3	Experimental group unit 1: chickenkens fed with germinated paddy rice with 0g/kg in high stocking density (chicken number4 bio replication 3) in week 7
T1R12.4_D14-1	Experimental group unit 1: chickenkens fed with germinated paddy rice with 0g/kg in high stocking density (chicken number4 bio replication 1) in week 14
T1R12.4_D14-2	Experimental group unit 1: chickenkens fed with germinated paddy rice with 0g/kg in high stocking density (chicken number4 bio replication 2) in week 14
T1R12.4_D14-3	Experimental group unit 1: chickenkens fed with germinated paddy rice with 0g/kg in high stocking density (chicken number4 bio replication 3) in week 14
T1R21.1_D0-1	Experimental group unit 1: chickenkens fed with germinated paddy rice with 74g/kg in low stocking density (chicken number1 bio replication 1) in week 0
T1R21.1_D0-2	Experimental group unit 1: chickenkens fed with germinated paddy rice with 74g/kg in low stocking density (chicken number1 bio replication 2) in week 0
T1R21.1_D0-3	Experimental group unit 1: chickenkens fed with germinated paddy rice with 74g/kg in low stocking density (chicken number1 bio replication 3) in week 0
T1R21.1_D7-1	Experimental group unit 1: chickenkens fed with germinated paddy rice with 74g/kg in low stocking density (chicken number1 bio replication 1) in week 7
T1R21.1_D7-2	Experimental group unit 1: chickenkens fed with germinated paddy rice with 74g/kg in low stocking density (chicken number1 bio replication 2) in week 7
T1R21.1_D7-3	Experimental group unit 1: chickenkens fed with germinated paddy rice with 74g/kg in low stocking density (chicken number1 bio replication 3) in week 7
T1R21.1_D14-1	Experimental group unit 1: chickenkens fed with germinated paddy rice with 74g/kg in low stocking density (chicken number1 bio replication 1) in week 14
T1R21.1_D14-2	Experimental group unit 1: chickenkens fed with germinated paddy rice with 74g/kg in low stocking density (chicken number1 bio replication 2) in week 14
T1R21.1_D14-3	Experimental group unit 1: chickenkens fed with germinated paddy rice with 74g/kg in low stocking density (chicken number1 bio replication 3) in week 14
T1R21.2_D0-1	Experimental group unit 1: chickenkens fed with germinated paddy rice with 74g/kg in low stocking density (chicken number2 bio replication 1) in week 0
T1R21.2_D0-2	Experimental group unit 1: chickenkens fed with germinated paddy rice with 74g/kg in low stocking density (chicken number2 bio replication 2) in week 0
T1R21.2_D0-4	Experimental group unit 1: chickenkens fed with germinated paddy rice with 74g/kg in low stocking density (chicken number2 bio replication 3) in week 0
T1R21.2_D7-1	Experimental group unit 1: chickenkens fed with germinated paddy rice with 74g/kg in low stocking density (chicken number2 bio replication 1) in week 7
T1R21.2_D7-2	Experimental group unit 1: chickenkens fed with germinated paddy rice with 74g/kg in low stocking density (chicken number2 bio replication 2) in week 7
T1R21.2_D7-3	Experimental group unit 1: chickenkens fed with germinated paddy rice with 74g/kg in low stocking density (chicken number2 bio replication 3) in week 7
T1R21.2_D14-1	Experimental group unit 1: chickenkens fed with germinated paddy rice with 74g/kg in low stocking density (chicken number2 bio replication 1) in week 14
T1R21.2_D14-2	Experimental group unit 1: chickenkens fed with germinated paddy rice with 74g/kg in low stocking density (chicken number2 bio replication 2) in week 14
T1R21.2_D14-3	Experimental group unit 1: chickenkens fed with germinated paddy rice with 74g/kg in low stocking density (chicken number2 bio replication 3) in week 14
T1R22.1_D0-1	Experimental group unit 1: chickenkens fed with germinated paddy rice with 74g/kg high stocking density (chicken number1 bio replication 1) in week 0
T1R22.1_D0-2	Experimental group unit 1: chickenkens fed with germinated paddy rice with 74g/kg high stocking density (chicken number1 bio replication 2) in week 0
T1R22.1_D0-3	Experimental group unit 1: chickenkens fed with germinated paddy rice with 74g/kg high stocking density (chicken number1 bio replication 3) in week 0
T1R22.1_D7-1	Experimental group unit 1: chickenkens fed with germinated paddy rice with 74g/kg high stocking density (chicken number1 bio replication 1) in week 7
T1R22.1_D7-2	Experimental group unit 1: chickenkens fed with germinated paddy rice with 74g/kg high stocking density (chicken number1 bio replication 2) in week 7
T1R22.1_D7-3	Experimental group unit 1: chickenkens fed with germinated paddy rice with 74g/kg high stocking density (chicken number1 bio replication 3) in week 7
T1R22.1_D14-1	Experimental group unit 1: chickenkens fed with germinated paddy rice with 74g/kg high stocking density (chicken number1 bio replication 1) in week 14
T1R22.1_D14-2	Experimental group unit 1: chickenkens fed with germinated paddy rice with 74g/kg high stocking density (chicken number1 bio replication 2) in week 14
T1R22.1_D14-3	Experimental group unit 1: chickenkens fed with germinated paddy rice with 74g/kg high stocking density (chicken number1 bio replication 3) in week 14
T1R22.2_D0-1	Experimental group unit 1: chickenkens fed with germinated paddy rice with 74g/kg high stocking density (chicken number2 bio replication 1) in week 0
T1R22.2_D0-2	Experimental group unit 1: chickenkens fed with germinated paddy rice with 74g/kg high stocking density (chicken number2 bio replication 2) in week 0

## Sheet: 3
Code	Descriptions
T2R31.2_D7-2	Experimental group unit 2: chickenkens fed with germinated paddy rice with 148g/kg in low stocking density (chicken number 2 bio replication 2) in week 7
T2R31.2_D7-3	Experimental group unit 2: chickenkens fed with germinated paddy rice with 148g/kg in low stocking density (chicken number 2 bio replication 3) in week 7
T2R31.2_D14-1	Experimental group unit 2: chickenkens fed with germinated paddy rice with 148g/kg in low stocking density (chicken number 2 bio replication 1) in week 14
T2R31.2_D14-2	Experimental group unit 2: chickenkens fed with germinated paddy rice with 148g/kg in low stocking density (chicken number 2 bio replication 2) in week 14
T2R31.2_D14-3	Experimental group unit 2: chickenkens fed with germinated paddy rice with 148g/kg in low stocking density (chicken number 2 bio replication 3) in week 14
T2R32.1_D0-1	Experimental group unit 2: chickenkens fed with germinated paddy rice with 148g/kg in high stocking density (chicken number 1 bio replication 1) in week 0
T2R32.1_D0-2	Experimental group unit 2: chickenkens fed with germinated paddy rice with 148g/kg in high stocking density (chicken number 1 bio replication 2) in week 0
T2R32.1_D0-3	Experimental group unit 2: chickenkens fed with germinated paddy rice with 148g/kg in high stocking density (chicken number 1 bio replication 3) in week 0
T2R32.1_D7-1	Experimental group unit 2: chickenkens fed with germinated paddy rice with 148g/kg in high stocking density (chicken number 1 bio replication 1) in week 7
T2R32.1_D7-2	Experimental group unit 2: chickenkens fed with germinated paddy rice with 148g/kg in high stocking density (chicken number 1 bio replication 2) in week 7
T2R32.1_D7-3	Experimental group unit 2: chickenkens fed with germinated paddy rice with 148g/kg in high stocking density (chicken number 1 bio replication 3) in week 7
T2R32.1_D14-1	Experimental group unit 2: chickenkens fed with germinated paddy rice with 148g/kg in high stocking density (chicken number 1 bio replication 1) in week 14
T2R32.1_D14-2	Experimental group unit 2: chickenkens fed with germinated paddy rice with 148g/kg in high stocking density (chicken number 1 bio replication 2) in week 14
T2R32.1_D14-3	Experimental group unit 2: chickenkens fed with germinated paddy rice with 148g/kg in high stocking density (chicken number 1 bio replication 3) in week 14
T2R32.2_D0-1	Experimental group unit 2: chickenkens fed with germinated paddy rice with 148g/kg in high stocking density (chicken number 2 bio replication 1) in week 0
T2R32.2_D0-2	Experimental group unit 2: chickenkens fed with germinated paddy rice with 148g/kg in high stocking density (chicken number 2 bio replication 2) in week 0
T2R32.2_D0-3	Experimental group unit 2: chickenkens fed with germinated paddy rice with 148g/kg in high stocking density (chicken number 2 bio replication 3) in week 0
T2R32.2_D7-1	Experimental group unit 2: chickenkens fed with germinated paddy rice with 148g/kg in high stocking density (chicken number 2 bio replication 1) in week 7
T2R32.2_D7-2	Experimental group unit 2: chickenkens fed with germinated paddy rice with 148g/kg in high stocking density (chicken number 2 bio replication 2) in week 7
T2R32.2_D7-3	Experimental group unit 2: chickenkens fed with germinated paddy rice with 148g/kg in high stocking density (chicken number 2 bio replication 3) in week 7
T2R32.2_D14-1	Experimental group unit 2: chickenkens fed with germinated paddy rice with 148g/kg in high stocking density (chicken number 2 bio replication 1) in week 14
T2R32.2_D14-2	Experimental group unit 2: chickenkens fed with germinated paddy rice with 148g/kg in high stocking density (chicken number 2 bio replication 2) in week 14
T2R32.2_D14-3	Experimental group unit 2: chickenkens fed with germinated paddy rice with 148g/kg in high stocking density (chicken number 2 bio replication 3) in week 14
T2R32.3_D0-1	Experimental group unit 2: chickenkens fed with germinated paddy rice with 148g/kg in high stocking density (chicken number 3 bio replication 1) in week 0
T1R22.2_D0-3	Experimental group unit 1: chickenkens fed with germinated paddy rice with 74g/kg in high stocking density (chicken number 2 bio replication 3) in week 0
T1R22.2_D7-1	Experimental group unit 1: chickenkens fed with germinated paddy rice with 74g/kg in high stocking density (chicken number 2 bio replication 1) in week 7
T1R22.2_D7-2	Experimental group unit 1: chickenkens fed with germinated paddy rice with 74g/kg in high stocking density (chicken number 2 bio replication 2) in week 7
T1R22.2_D7-3	Experimental group unit 1: chickenkens fed with germinated paddy rice with 74g/kg in high stocking density (chicken number 2 bio replication 3) in week 7
T1R22.2_D14-1	Experimental group unit 1: chickenkens fed with germinated paddy rice with 74g/kg in high stocking density (chicken number 2 bio replication 1) in week 14
T1R22.2_D14-2	Experimental group unit 1: chickenkens fed with germinated paddy rice with 74g/kg in high stocking density (chicken number 2 bio replication 2) in week 14
T1R22.2_D14-3	Experimental group unit 1: chickenkens fed with germinated paddy rice with 74g/kg in high stocking density (chicken number 2 bio replication 3) in week 14
T1R22.3_D0-1	Experimental group unit 1: chickenkens fed with germinated paddy rice with 74g/kg in high stocking density (chicken number 3 bio replication 1) in week 0
T1R22.3_D0-2	Experimental group unit 1: chickenkens fed with germinated paddy rice with 74g/kg in high stocking density (chicken number 3 bio replication 2) in week 0
T1R22.3_D0-3	Experimental group unit 1: chickenkens fed with germinated paddy rice with 74g/kg in high stocking density (chicken number 3 bio replication 3) in week 0
T1R22.3_D7-1	Experimental group unit 1: chickenkens fed with germinated paddy rice with 74g/kg in high stocking density (chicken number 3 bio replication 1) in week 7
T1R22.3_D7-2	Experimental group unit 1: chickenkens fed with germinated paddy rice with 74g/kg in high stocking density (chicken number 3 bio replication 2) in week 7
T1R22.3_D7-3	Experimental group unit 1: chickenkens fed with germinated paddy rice with 74g/kg in high stocking density (chicken number 3 bio replication 3) in week 7
T1R22.3_D14-1	Experimental group unit 1: chickenkens fed with germinated paddy rice with 74g/kg in high stocking density (chicken number 3 bio replication 1) in week 14
T1R22.3_D14-2	Experimental group unit 1: chickenkens fed with germinated paddy rice with 74g/kg in high stocking density (chicken number 3 bio replication 2) in week 14
T1R22.3_D14-3	Experimental group unit 1: chickenkens fed with germinated paddy rice with 74g/kg in high stocking density (chicken number 3 bio replication 3) in week 14
T1R22.4_D0-1	Experimental group unit 1: chickenkens fed with germinated paddy rice with 74g/kg in high stocking density (chicken number 4 bio replication 1) in week 0
T1R22.4_D0-2	Experimental group unit 1: chickenkens fed with germinated paddy rice with 74g/kg in high stocking density (chicken number 4 bio replication 2) in week 0
T1R22.4_D0-3	Experimental group unit 1: chickenkens fed with germinated paddy rice with 74g/kg in high stocking density (chicken number 4 bio replication 3) in week 0
T1R22.4_D7-1	Experimental group unit 1: chickenkens fed with germinated paddy rice with 74g/kg in high stocking density (chicken number 4 bio replication 1) in week 7
T1R22.4_D7-2	Experimental group unit 1: chickenkens fed with germinated paddy rice with 74g/kg in high stocking density (chicken number 4 bio replication 2) in week 7
T1R22.4_D7-3	Experimental group unit 1: chickenkens fed with germinated paddy rice with 74g/kg in high stocking density (chicken number 4 bio replication 3) in week 7
T1R22.4_D14-1	Experimental group unit 1: chickenkens fed with germinated paddy rice with 74g/kg in high stocking density (chicken number 4 bio replication 1) in week 14
T1R22.4_D14-2	Experimental group unit 1: chickenkens fed with germinated paddy rice with 74g/kg in high stocking density (chicken number 4 bio replication 2) in week 14
T1R22.4_D14-3	Experimental group unit 1: chickenkens fed with germinated paddy rice with 74g/kg in high stocking density (chicken number 4 bio replication 3) in week 14
T1R31.1_D0-1	Experimental group unit 1: chickenkens fed with germinated paddy rice with 148g/kg in low stocking density (chicken number1 bio replication 1) in week 0

## Sheet: 4
Code	Descriptions
T1R31.1_D0-2	Experimental group unit 1: chickenkens fed with germinated paddy rice with 148g/kg in low stocking density (chicken number1 bio replication 2) in week 0
T1R31.1_D0-3	Experimental group unit 1: chickenkens fed with germinated paddy rice with 148g/kg in low stocking density (chicken number1 bio replication 3) in week 0
T1R31.1_D7-1	Experimental group unit 1: chickenkens fed with germinated paddy rice with 148g/kg in low stocking density (chicken number1 bio replication 1) in week 7
T1R31.1_D7-2	Experimental group unit 1: chickenkens fed with germinated paddy rice with 148g/kg in low stocking density (chicken number1 bio replication 2) in week 7
T1R31.1_D7-3	Experimental group unit 1: chickenkens fed with germinated paddy rice with 148g/kg in low stocking density (chicken number1 bio replication 3) in week 7
T1R31.1_D14-1	Experimental group unit 1: chickenkens fed with germinated paddy rice with 148g/kg in low stocking density (chicken number1 bio replication 1) in week 14
T1R31.1_D14-2	Experimental group unit 1: chickenkens fed with germinated paddy rice with 148g/kg in low stocking density (chicken number1 bio replication 2) in week 14
T1R31.1_D14-3	Experimental group unit 1: chickenkens fed with germinated paddy rice with 148g/kg in low stocking density (chicken number1 bio replication 3) in week 14
T1R31.2_D0-1	Experimental group unit 1: chickenkens fed with germinated paddy rice with 148g/kg in low stocking density (chicken number2 bio replication 1) in week 0
T1R31.2_D0-2	Experimental group unit 1: chickenkens fed with germinated paddy rice with 148g/kg in low stocking density (chicken number2 bio replication 2) in week 0
T1R31.2_D0-3	Experimental group unit 1: chickenkens fed with germinated paddy rice with 148g/kg in low stocking density (chicken number2 bio replication 3) in week 0
T1R31.2_D7-1	Experimental group unit 1: chickenkens fed with germinated paddy rice with 148g/kg in low stocking density (chicken number2 bio replication 1) in week 7
T1R31.2_D7-2	Experimental group unit 1: chickenkens fed with germinated paddy rice with 148g/kg in low stocking density (chicken number2 bio replication 2) in week 7
T1R31.2_D7-3	Experimental group unit 1: chickenkens fed with germinated paddy rice with 148g/kg in low stocking density (chicken number2 bio replication 3) in week 7
T1R31.2_D14-1	Experimental group unit 1: chickenkens fed with germinated paddy rice with 148g/kg in low stocking density (chicken number2 bio replication 1) in week 14
T1R31.2_D14-2	Experimental group unit 1: chickenkens fed with germinated paddy rice with 148g/kg in low stocking density (chicken number2 bio replication 2) in week 14
T1R31.2_D14-3	Experimental group unit 1: chickenkens fed with germinated paddy rice with 148g/kg in low stocking density (chicken number2 bio replication 3) in week 14
T1R32.1_D0-1	Experimental group unit 1: chickenkens fed with germinated paddy rice with 148g/kg in high stocking density (chicken number1 bio replication 1) in week 0
T1R32.1_D0-2	Experimental group unit 1: chickenkens fed with germinated paddy rice with 148g/kg in high stocking density (chicken number1 bio replication 2) in week 0
T1R32.1_D0-3	Experimental group unit 1: chickenkens fed with germinated paddy rice with 148g/kg in high stocking density (chicken number1 bio replication 3) in week 0
T1R32.1_D7-1	Experimental group unit 1: chickenkens fed with germinated paddy rice with 148g/kg in high stocking density (chicken number1 bio replication 1) in week 7
T1R32.1_D7-2	Experimental group unit 1: chickenkens fed with germinated paddy rice with 148g/kg in high stocking density (chicken number1 bio replication 2) in week 7
T1R32.1_D7-3	Experimental group unit 1: chickenkens fed with germinated paddy rice with 148g/kg in high stocking density (chicken number1 bio replication 3) in week 7
T1R32.1_D14-1	Experimental group unit 1: chickenkens fed with germinated paddy rice with 148g/kg in high stocking density (chicken number1 bio replication 1) in week 14
T1R32.1_D14-2	Experimental group unit 1: chickenkens fed with germinated paddy rice with 148g/kg in high stocking density (chicken number1 bio replication 2) in week 14
T1R32.1_D14-3	Experimental group unit 1: chickenkens fed with germinated paddy rice with 148g/kg in high stocking density (chicken number1 bio replication 3) in week 14
T1R32.2_D0-1	Experimental group unit 1: chickenkens fed with germinated paddy rice with 148g/kg in high stocking density (chicken number2 bio replication 1) in week 0
T1R32.2_D0-2	Experimental group unit 1: chickenkens fed with germinated paddy rice with 148g/kg in high stocking density (chicken number2 bio replication 2) in week 0
T1R32.2_D0-3	Experimental group unit 1: chickenkens fed with germinated paddy rice with 148g/kg in high stocking density (chicken number2 bio replication 3) in week 0
T1R32.2_D7-1	Experimental group unit 1: chickenkens fed with germinated paddy rice with 148g/kg in high stocking density (chicken number2 bio replication 1) in week 7
T1R32.2_D7-2	Experimental group unit 1: chickenkens fed with germinated paddy rice with 148g/kg in high stocking density (chicken number2 bio replication 2) in week 7
T1R32.2_D7-3	Experimental group unit 1: chickenkens fed with germinated paddy rice with 148g/kg in high stocking density (chicken number2 bio replication 3) in week 7
T1R32.2_D14-1	Experimental group unit 1: chickenkens fed with germinated paddy rice with 148g/kg in high stocking density (chicken number2 bio replication 1) in week 14
T1R32.2_D14-2	Experimental group unit 1: chickenkens fed with germinated paddy rice with 148g/kg in high stocking density (chicken number2 bio replication 2) in week 14
T1R32.2_D14-3	Experimental group unit 1: chickenkens fed with germinated paddy rice with 148g/kg in high stocking density (chicken number2 bio replication 3) in week 14
T1R32.3_D0-1	Experimental group unit 1: chickenkens fed with germinated paddy rice with 148g/kg in high stocking density (chicken number3 bio replication 1) in week 0
T1R32.3_D0-2	Experimental group unit 1: chickenkens fed with germinated paddy rice with 148g/kg in high stocking density (chicken number3 bio replication 2) in week 0
T1R32.3_D0-3	Experimental group unit 1: chickenkens fed with germinated paddy rice with 148g/kg in high stocking density (chicken number3 bio replication 3) in week 0
T1R32.3_D7-1	Experimental group unit 1: chickenkens fed with germinated paddy rice with 148g/kg in high stocking density (chicken number3 bio replication 1) in week 7
T1R32.3_D7-2	Experimental group unit 1: chickenkens fed with germinated paddy rice with 148g/kg in high stocking density (chicken number3 bio replication 2) in week 7
T1R32.3_D7-3	Experimental group unit 1: chickenkens fed with germinated paddy rice with 148g/kg in high stocking density (chicken number3 bio replication 3) in week 7
T1R32.3_D14-1	Experimental group unit 1: chickenkens fed with germinated paddy rice with 148g/kg in high stocking density (chicken number3 bio replication 1) in week 14
T1R32.3_D14-2	Experimental group unit 1: chickenkens fed with germinated paddy rice with 148g/kg in high stocking density (chicken number3 bio replication 2) in week 14
T1R32.3_D14-3	Experimental group unit 1: chickenkens fed with germinated paddy rice with 148g/kg in high stocking density (chicken number3 bio replication 3) in week 14
T1R32.4_D0-1	Experimental group unit 1: chickenkens fed with germinated paddy rice with 148g/kg in high stocking density (chicken number4 bio replication 1) in week 0
T1R32.4_D0-2	Experimental group unit 1: chickenkens fed with germinated paddy rice with 148g/kg in high stocking density (chicken number4 bio replication 2) in week 0
T1R32.4_D0-3	Experimental group unit 1: chickenkens fed with germinated paddy rice with 148g/kg in high stocking density (chicken number4 bio replication 3) in week 0
T1R32.4_D7-1	Experimental group unit 1: chickenkens fed with germinated paddy rice with 148g/kg in high stocking density (chicken number4 bio replication 1) in week 7
T1R32.4_D7-2	Experimental group unit 1: chickenkens fed with germinated paddy rice with 148g/kg in high stocking density (chicken number4 bio replication 2) in week 7
T1R32.4_D7-3	Experimental group unit 1: chickenkens fed with germinated paddy rice with 148g/kg in high stocking density (chicken number4 bio replication 3) in week 7

## Sheet: 5
Code	Descriptions
T1R32.4_D14-1	Experimental group unit 1: chickenkens fed with germinated paddy rice with 148g/kg in high stocking density (chicken number4 bio replication 1) in week 14
T1R32.4_D14-2	Experimental group unit 1: chickenkens fed with germinated paddy rice with 148g/kg in high stocking density (chicken number4 bio replication 2) in week 14
T1R32.4_D14-3	Experimental group unit 1: chickenkens fed with germinated paddy rice with 148g/kg in high stocking density (chicken number4 bio replication 3) in week 14
T2R11.1_D0-1	Experimental group unit 2: chickenkens fed with germinated paddy rice with 0g/kg in low stocking density (chicken number1 bio replication 1) in week 0
T2R11.1_D0-2	Experimental group unit 2: chickenkens fed with germinated paddy rice with 0g/kg in low stocking density (chicken number1 bio replication 2) in week 0
T2R11.1_D0-3	Experimental group unit 2: chickenkens fed with germinated paddy rice with 0g/kg in low stocking density (chicken number1 bio replication 3) in week 0
T2R11.1_D7-1	Experimental group unit 2: chickenkens fed with germinated paddy rice with 0g/kg in low stocking density (chicken number1 bio replication 1) in week 7
T2R11.1_D7-2	Experimental group unit 2: chickenkens fed with germinated paddy rice with 0g/kg in low stocking density (chicken number1 bio replication 2) in week 7
T2R11.1_D7-3	Experimental group unit 2: chickenkens fed with germinated paddy rice with 0g/kg in low stocking density (chicken number1 bio replication 3) in week 7
T2R11.1_D14-1	Experimental group unit 2: chickenkens fed with germinated paddy rice with 0g/kg in low stocking density (chicken number1 bio replication 1) in week 14
T2R11.1_D14-2	Experimental group unit 2: chickenkens fed with germinated paddy rice with 0g/kg in low stocking density (chicken number1 bio replication 2) in week 14
T2R11.1_D14-3	Experimental group unit 2: chickenkens fed with germinated paddy rice with 0g/kg in low stocking density (chicken number1 bio replication 3) in week 14
T2R11.2_D0-1	Experimental group unit 2: chickenkens fed with germinated paddy rice with 0g/kg in low stocking density (chicken number2 bio replication 1) in week 0
T2R11.2_D0-2	Experimental group unit 2: chickenkens fed with germinated paddy rice with 0g/kg in low stocking density (chicken number2 bio replication 2) in week 0
T2R11.2_D0-3	Experimental group unit 2: chickenkens fed with germinated paddy rice with 0g/kg in low stocking density (chicken number2 bio replication 3) in week 0
T2R11.2_D7-1	Experimental group unit 2: chickenkens fed with germinated paddy rice with 0g/kg in low stocking density (chicken number2 bio replication 1) in week 7
T2R11.2_D7-2	Experimental group unit 2: chickenkens fed with germinated paddy rice with 0g/kg in low stocking density (chicken number2 bio replication 2) in week 7
T2R11.2_D7-3	Experimental group unit 2: chickenkens fed with germinated paddy rice with 0g/kg in low stocking density (chicken number2 bio replication 3) in week 7
T2R11.2_D14-1	Experimental group unit 2: chickenkens fed with germinated paddy rice with 0g/kg in low stocking density (chicken number2 bio replication 1) in week 14
T2R11.2_D14-2	Experimental group unit 2: chickenkens fed with germinated paddy rice with 0g/kg in low stocking density (chicken number2 bio replication 2) in week 14
T2R11.2_D14-3	Experimental group unit 2: chickenkens fed with germinated paddy rice with 0g/kg in low stocking density (chicken number2 bio replication 3) in week 14
T2R12.1_D0-1	Experimental group unit 2: chickenkens fed with germinated paddy rice with 0g/kg in high stocking density (chicken number1 bio replication 1) in week 0
T2R12.1_D0-2	Experimental group unit 2: chickenkens fed with germinated paddy rice with 0g/kg in high stocking density (chicken number1 bio replication 2) in week 0
T2R12.1_D0-3	Experimental group unit 2: chickenkens fed with germinated paddy rice with 0g/kg in high stocking density (chicken number1 bio replication 3) in week 0
T2R12.1_D7-1	Experimental group unit 2: chickenkens fed with germinated paddy rice with 0g/kg in high stocking density (chicken number1 bio replication 1) in week 7
T2R12.1_D7-2	Experimental group unit 2: chickenkens fed with germinated paddy rice with 0g/kg in high stocking density (chicken number1 bio replication 2) in week 7
T2R12.1_D7-3	Experimental group unit 2: chickenkens fed with germinated paddy rice with 0g/kg in high stocking density (chicken number1 bio replication 3) in week 7
T2R12.1_D14-1	Experimental group unit 2: chickenkens fed with germinated paddy rice with 0g/kg in high stocking density (chicken number1 bio replication 1) in week 14
T2R12.1_D14-2	Experimental group unit 2: chickenkens fed with germinated paddy rice with 0g/kg in high stocking density (chicken number1 bio replication 2) in week 14
T2R12.1_D14-3	Experimental group unit 2: chickenkens fed with germinated paddy rice with 0g/kg in high stocking density (chicken number1 bio replication 3) in week 14
T2R12.2_D0-1	Experimental group unit 2: chickenkens fed with germinated paddy rice with 0g/kg in high stocking density (chicken number2 bio replication 1) in week 0
T2R12.2_D0-2	Experimental group unit 2: chickenkens fed with germinated paddy rice with 0g/kg in high stocking density (chicken number2 bio replication 2) in week 0
T2R12.2_D0-3	Experimental group unit 2: chickenkens fed with germinated paddy rice with 0g/kg in high stocking density (chicken number2 bio replication 3) in week 0
T2R12.2_D7-1	Experimental group unit 2: chickenkens fed with germinated paddy rice with 0g/kg in high stocking density (chicken number2 bio replication 1) in week 7
T2R12.2_D7-2	Experimental group unit 2: chickenkens fed with germinated paddy rice with 0g/kg in high stocking density (chicken number2 bio replication 2) in week 7
T2R12.2_D7-3	Experimental group unit 2: chickenkens fed with germinated paddy rice with 0g/kg in high stocking density (chicken number2 bio replication 3) in week 7
T2R12.2_D14-1	Experimental group unit 2: chickenkens fed with germinated paddy rice with 0g/kg in high stocking density (chicken number2 bio replication 1) in week 14
T2R12.2_D14-2	Experimental group unit 2: chickenkens fed with germinated paddy rice with 0g/kg in high stocking density (chicken number2 bio replication 2) in week 14
T2R12.2_D14-3	Experimental group unit 2: chickenkens fed with germinated paddy rice with 0g/kg in high stocking density (chicken number2 bio replication 3) in week 14
T2R12.3_D0-1	Experimental group unit 2: chickenkens fed with germinated paddy rice with 0g/kg in high stocking density (chicken number3 bio replication 1) in week 0
T2R12.3_D0-2	Experimental group unit 2: chickenkens fed with germinated paddy rice with 0g/kg in high stocking density (chicken number3 bio replication 2) in week 0
T2R12.3_D0-3	Experimental group unit 2: chickenkens fed with germinated paddy rice with 0g/kg in high stocking density (chicken number3 bio replication 3) in week 0
T2R12.3_D7-1	Experimental group unit 2: chickenkens fed with germinated paddy rice with 0g/kg in high stocking density (chicken number3 bio replication 1) in week 7
T2R12.3_D7-2	Experimental group unit 2: chickenkens fed with germinated paddy rice with 0g/kg in high stocking density (chicken number3 bio replication 2) in week 7
T2R12.3_D7-3	Experimental group unit 2: chickenkens fed with germinated paddy rice with 0g/kg in high stocking density (chicken number3 bio replication 3) in week 7
T2R12.3_D14-1	Experimental group unit 2: chickenkens fed with germinated paddy rice with 0g/kg in high stocking density (chicken number3 bio replication 1) in week 14
T2R12.3_D14-2	Experimental group unit 2: chickenkens fed with germinated paddy rice with 0g/kg in high stocking density (chicken number3 bio replication 2) in week 14
T2R12.3_D14-3	Experimental group unit 2: chickenkens fed with germinated paddy rice with 0g/kg in high stocking density (chicken number3 bio replication 3) in week 14
T2R12.4_D0-1	Experimental group unit 2: chickenkens fed with germinated paddy rice with 0g/kg in high stocking density (chicken number4 bio replication 1) in week 0
T2R12.4_D0-2	Experimental group unit 2: chickenkens fed with germinated paddy rice with 0g/kg in high stocking density (chicken number4 bio replication 2) in week 0

## Sheet: 6
Code	Descriptions
T2R12.4_D0-3	Experimental group unit 2: chickenkens fed with germinated paddy rice with 0g/kg in high stocking density (chicken number4 bio replication 3) in week 0
T2R12.4_D7-1	Experimental group unit 2: chickenkens fed with germinated paddy rice with 0g/kg in high stocking density (chicken number4 bio replication 1) in week 7
T2R12.4_D7-2	Experimental group unit 2: chickenkens fed with germinated paddy rice with 0g/kg in high stocking density (chicken number4 bio replication 2) in week 7
T2R12.4_D7-3	Experimental group unit 2: chickenkens fed with germinated paddy rice with 0g/kg in high stocking density (chicken number4 bio replication 3) in week 7
T2R12.4_D14-1	Experimental group unit 2: chickenkens fed with germinated paddy rice with 0g/kg in high stocking density (chicken number4 bio replication 1) in week 14
T2R12.4_D14-2	Experimental group unit 2: chickenkens fed with germinated paddy rice with 0g/kg in high stocking density (chicken number4 bio replication 2) in week 14
T2R12.4_D14-3	Experimental group unit 2: chickenkens fed with germinated paddy rice with 0g/kg in high stocking density (chicken number4 bio replication 3) in week 14
T2R21.1_D0-1	Experimental group unit 2: chickenkens fed with germinated paddy rice with 74g/kg in low stocking density (chicken number1 bio replication 1) in week 0
T2R21.1_D0-2	Experimental group unit 2: chickenkens fed with germinated paddy rice with 74g/kg in low stocking density (chicken number1 bio replication 2) in week 0
T2R21.1_D0-3	Experimental group unit 2: chickenkens fed with germinated paddy rice with 74g/kg in low stocking density (chicken number1 bio replication 3) in week 0
T2R21.1_D7-1	Experimental group unit 2: chickenkens fed with germinated paddy rice with 74g/kg in low stocking density (chicken number1 bio replication 1) in week 7
T2R21.1_D7-2	Experimental group unit 2: chickenkens fed with germinated paddy rice with 74g/kg in low stocking density (chicken number1 bio replication 2) in week 7
T2R21.1_D7-3	Experimental group unit 2: chickenkens fed with germinated paddy rice with 74g/kg in low stocking density (chicken number1 bio replication 3) in week 7
T2R21.1_D14-1	Experimental group unit 2: chickenkens fed with germinated paddy rice with 74g/kg in low stocking density (chicken number1 bio replication 1) in week 14
T2R21.1_D14-2	Experimental group unit 2: chickenkens fed with germinated paddy rice with 74g/kg in low stocking density (chicken number1 bio replication 2) in week 14
T2R21.1_D14-3	Experimental group unit 2: chickenkens fed with germinated paddy rice with 74g/kg in low stocking density (chicken number1 bio replication 3) in week 14
T2R21.2_D0-1	Experimental group unit 2: chickenkens fed with germinated paddy rice with 74g/kg in low stocking density (chicken number2 bio replication 1) in week 0
T2R21.2_D0-2	Experimental group unit 2: chickenkens fed with germinated paddy rice with 74g/kg in low stocking density (chicken number2 bio replication 2) in week 0
T2R21.2_D0-3	Experimental group unit 2: chickenkens fed with germinated paddy rice with 74g/kg in low stocking density (chicken number2 bio replication 3) in week0
T2R21.2_D7-1	Experimental group unit 2: chickenkens fed with germinated paddy rice with 74g/kg in low stocking density (chicken number2 bio replication 1) in week7
T2R21.2_D7-2	Experimental group unit 2: chickenkens fed with germinated paddy rice with 74g/kg in low stocking density (chicken number2 bio replication 2) in week7
T2R21.2_D7-3	Experimental group unit 2: chickenkens fed with germinated paddy rice with 74g/kg in low stocking density (chicken number2 bio replication 3) in week7
T2R21.2_D14-1	Experimental group unit 2: chickenkens fed with germinated paddy rice with 74g/kg in low stocking density (chicken number2 bio replication 1) in week14
T2R21.2_D14-2	Experimental group unit 2: chickenkens fed with germinated paddy rice with 74g/kg in low stocking density (chicken number2 bio replication 2) in week14
T2R21.2_D14-3	Experimental group unit 2: chickenkens fed with germinated paddy rice with 74g/kg in low stocking density (chicken number2 bio replication 3) in week14
T2R22.1_D0-1	Experimental group unit 2: chickenkens fed with germinated paddy rice with 74g/kg in high stocking density (chicken number1 bio replication 1) in week0
T2R22.1_D0-2	Experimental group unit 2: chickenkens fed with germinated paddy rice with 74g/kg in high stocking density (chicken number1 bio replication 2) in week0
T2R22.1_D0-3	Experimental group unit 2: chickenkens fed with germinated paddy rice with 74g/kg in high stocking density (chicken number1 bio replication 3) in week0
T2R22.1_D7-1	Experimental group unit 2: chickenkens fed with germinated paddy rice with 74g/kg in high stocking density (chicken number1 bio replication 1) in week7
T2R22.1_D7-2	Experimental group unit 2: chickenkens fed with germinated paddy rice with 74g/kg in high stocking density (chicken number1 bio replication 2) in week7
T2R22.1_D7-3	Experimental group unit 2: chickenkens fed with germinated paddy rice with 74g/kg in high stocking density (chicken number1 bio replication 3) in week7
T2R22.1_D14-1	Experimental group unit 2: chickenkens fed with germinated paddy rice with 74g/kg in high stocking density (chicken number1 bio replication 1) in week14
T2R22.1_D14-2	Experimental group unit 2: chickenkens fed with germinated paddy rice with 74g/kg in high stocking density (chicken number1 bio replication 2) in week14
T2R22.1_D14-3	Experimental group unit 2: chickenkens fed with germinated paddy rice with 74g/kg in high stocking density (chicken number1 bio replication 3) in week14
T2R22.2_D0-1	Experimental group unit 2: chickenkens fed with germinated paddy rice with 74g/kg in high stocking density (chicken number2 bio replication 1) in week0
T2R22.2_D0-2	Experimental group unit 2: chickenkens fed with germinated paddy rice with 74g/kg in high stocking density (chicken number2 bio replication 2) in week0
T2R22.2_D0-3	Experimental group unit 2: chickenkens fed with germinated paddy rice with 74g/kg in high stocking density (chicken number2 bio replication 3) in week0
T2R22.2_D7-1	Experimental group unit 2: chickenkens fed with germinated paddy rice with 74g/kg in high stocking density (chicken number2 bio replication 1) in week7
T2R22.2_D7-2	Experimental group unit 2: chickenkens fed with germinated paddy rice with 74g/kg in high stocking density (chicken number2 bio replication 2) in week7
T2R22.2_D7-3	Experimental group unit 2: chickenkens fed with germinated paddy rice with 74g/kg in high stocking density (chicken number2 bio replication 3) in week7
T2R22.2_D14-1	Experimental group unit 2: chickenkens fed with germinated paddy rice with 74g/kg in high stocking density (chicken number2 bio replication 1) in week14
T2R22.2_D14-2	Experimental group unit 2: chickenkens fed with germinated paddy rice with 74g/kg in high stocking density (chicken number2 bio replication 2) in week14
T2R22.2_D14-3	Experimental group unit 2: chickenkens fed with germinated paddy rice with 74g/kg in high stocking density (chicken number2 bio replication 3) in week14
T2R22.3_D0-1	Experimental group unit 2: chickenkens fed with germinated paddy rice with 74g/kg in high stocking density (chicken number3 bio replication 1) in week0
T2R22.3_D0-2	Experimental group unit 2: chickenkens fed with germinated paddy rice with 74g/kg in high stocking density (chicken number3 bio replication 2) in week0
T2R22.3_D0-3	Experimental group unit 2: chickenkens fed with germinated paddy rice with 74g/kg in high stocking density (chicken number3 bio replication 3) in week0
T2R22.3_D7-1	Experimental group unit 2: chickenkens fed with germinated paddy rice with 74g/kg in high stocking density (chicken number3 bio replication 1) in week7
T2R22.3_D7-2	Experimental group unit 2: chickenkens fed with germinated paddy rice with 74g/kg in high stocking density (chicken number3 bio replication 2) in week7
T2R22.3_D7-3	Experimental group unit 2: chickenkens fed with germinated paddy rice with 74g/kg in high stocking density (chicken number3 bio replication 3) in week7
T2R22.3_D14-1	Experimental group unit 2: chickenkens fed with germinated paddy rice with 74g/kg in high stocking density (chicken number3 bio replication 1) in week14

## Sheet: 7
Code	Descriptions
T2R22.3_D14-2	Experimental group unit 2: chickenkens fed with germinated paddy rice with 74g/kg in high stocking density (chicken number3 bio replication 2) in week14
T2R22.3_D14-3	Experimental group unit 2: chickenkens fed with germinated paddy rice with 74g/kg in high stocking density (chicken number3 bio replication 3) in week14
T2R22.4_D0-1	Experimental group unit 2: chickenkens fed with germinated paddy rice with 74g/kg in high stocking density (chicken number4 bio replication 1) in week0
T2R22.4_D0-2	Experimental group unit 2: chickenkens fed with germinated paddy rice with 74g/kg in high stocking density (chicken number4 bio replication 2) in week0
T2R22.4_D0-3	Experimental group unit 2: chickenkens fed with germinated paddy rice with 74g/kg in high stocking density (chicken number4 bio replication 3) in week0
T2R22.4_D7-1	Experimental group unit 2: chickenkens fed with germinated paddy rice with 74g/kg in high stocking density (chicken number4 bio replication 1) in week7
T2R22.4_D7-2	Experimental group unit 2: chickenkens fed with germinated paddy rice with 74g/kg in high stocking density (chicken number4 bio replication 2) in week7
T2R22.4_D7-3	Experimental group unit 2: chickenkens fed with germinated paddy rice with 74g/kg in high stocking density (chicken number4 bio replication 3) in week7
T2R22.4_D14-1	Experimental group unit 2: chickenkens fed with germinated paddy rice with 74g/kg in high stocking density (chicken number4 bio replication 1) in week14
T2R22.4_D14-2	Experimental group unit 2: chickenkens fed with germinated paddy rice with 74g/kg in high stocking density (chicken number4 bio replication 2) in week14
T2R22.4_D14-3	Experimental group unit 2: chickenkens fed with germinated paddy rice with 74g/kg in high stocking density (chicken number4 bio replication 3) in week14
T2R31.1_D0-1	Experimental group unit 2: chickenkens fed with germinated paddy rice with 148g/kg in low stocking density (chicken number1 bio replication 1) in week0
T2R31.1_D0-2	Experimental group unit 2: chickenkens fed with germinated paddy rice with 148g/kg in low stocking density (chicken number1 bio replication 2) in week0
T2R31.1_D0-3	Experimental group unit 2: chickenkens fed with germinated paddy rice with 148g/kg in low stocking density (chicken number1 bio replication 3) in week0
T2R31.1_D7-1	Experimental group unit 2: chickenkens fed with germinated paddy rice with 148g/kg in low stocking density (chicken number1 bio replication 1) in week7
T2R31.1_D7-2	Experimental group unit 2: chickenkens fed with germinated paddy rice with 148g/kg in low stocking density (chicken number1 bio replication 2) in week7
T2R31.1_D7-3	Experimental group unit 2: chickenkens fed with germinated paddy rice with 148g/kg in low stocking density (chicken number1 bio replication 3) in week7
T2R31.1_D14-1	Experimental group unit 2: chickenkens fed with germinated paddy rice with 148g/kg in low stocking density (chicken number1 bio replication 1) in week14
T2R31.1_D14-2	Experimental group unit 2: chickenkens fed with germinated paddy rice with 148g/kg in low stocking density (chicken number1 bio replication 2) in week14
T2R31.1_D14-3	Experimental group unit 2: chickenkens fed with germinated paddy rice with 148g/kg in low stocking density (chicken number1 bio replication 3) in week14
T2R31.2_D0-1	Experimental group unit 2: chickenkens fed with germinated paddy rice with 148g/kg in low stocking density (chicken number2 bio replication 1) in week0
T2R31.2_D0-2	Experimental group unit 2: chickenkens fed with germinated paddy rice with 148g/kg in low stocking density (chicken number2 bio replication 2) in week0
T2R31.2_D0-3	Experimental group unit 2: chickenkens fed with germinated paddy rice with 148g/kg in low stocking density (chicken number2 bio replication 3) in week0
T2R31.2_D7-1	Experimental group unit 2: chickenkens fed with germinated paddy rice with 148g/kg in low stocking density (chicken number2 bio replication 1) in week7
T1R11.1_D0_R1_RE8_01_30944.mzML Raw	Experimental group unit 1: chickenkens fed with germinated paddy rice with 0g/kg in low stocking density (chicken number1 bio replication 1) in week0
T1R11.1_D0_R1_RE8_01_30945.mzML Raw	Experimental group unit 1: chickenkens fed with germinated paddy rice with 0g/kg in low stocking density (chicken number1 bio replication 2) in week0
T1R11.1_D0_R1_RE8_01_30946.mzML Raw	Experimental group unit 1: chickenkens fed with germinated paddy rice with 0g/kg in low stocking density (chicken number1 bio replication 3) in week0
T1R11.1_D7_R1_BC8_01_31048.mzML Raw	Experimental group unit 1: chickenkens fed with germinated paddy rice with 0g/kg in low stocking density (chicken number1 bio replication 1) in week7
T1R11.1_D7_R1_BC8_01_31049.mzML Raw	Experimental group unit 1: chickenkens fed with germinated paddy rice with 0g/kg in low stocking density (chicken number1 bio replication 2) in week7
T1R11.1_D7_R1_BC8_01_31050.mzML Raw	Experimental group unit 1: chickenkens fed with germinated paddy rice with 0g/kg in low stocking density (chicken number1 bio replication 3) in week7
T1R11.1_D14_R1_RC1_01_31147.mzML Raw	Experimental group unit 1: chickenkens fed with germinated paddy rice with 0g/kg in low stocking density (chicken number1 bio replication 1) in week14
T1R11.1_D14_R1_RC1_01_31148.mzML Raw	Experimental group unit 1: chickenkens fed with germinated paddy rice with 0g/kg in low stocking density (chicken number1 bio replication 2) in week14
T1R11.1_D14_R1_RC1_01_31149.mzML Raw	Experimental group unit 1: chickenkens fed with germinated paddy rice with 0g/kg in low stocking density (chicken number1 bio replication 3) in week14
T1R11.2_D0_R1_BA1_01_30948.mzML Raw	Experimental group unit 1: chickenkens fed with germinated paddy rice with 0g/kg in low stocking density (chicken number2 bio replication 1) in week0
T1R11.2_D0_R1_BA1_01_30949.mzML Raw	Experimental group unit 1: chickenkens fed with germinated paddy rice with 0g/kg in low stocking density (chicken number2 bio replication 2) in week0
T1R11.2_D0_R1_BA1_01_30950.mzML Raw	Experimental group unit 1: chickenkens fed with germinated paddy rice with 0g/kg in low stocking density (chicken number2 bio replication 3) in week0
T1R11.2_D7_R1_BD1_01_31052.mzML Raw	Experimental group unit 1: chickenkens fed with germinated paddy rice with 0g/kg in low stocking density (chicken number2 bio replication 1) in week7
T1R11.2_D7_R1_BD1_01_31053.mzML Raw	Experimental group unit 1: chickenkens fed with germinated paddy rice with 0g/kg in low stocking density (chicken number2 bio replication 2) in week7
T1R11.2_D7_R1_BD1_01_31054.mzML Raw	Experimental group unit 1: chickenkens fed with germinated paddy rice with 0g/kg in low stocking density (chicken number2 bio replication 3) in week7
T1R11.2_D14_R1_RC2_01_31151.mzML Raw	Experimental group unit 1: chickenkens fed with germinated paddy rice with 0g/kg in low stocking density (chicken number2 bio replication 1) in week14
T1R11.2_D14_R1_RC2_01_31152.mzML Raw	Experimental group unit 1: chickenkens fed with germinated paddy rice with 0g/kg in low stocking density (chicken number2 bio replication 2) in week14
T1R11.2_D14_R1_RC2_01_31153.mzML Raw	Experimental group unit 1: chickenkens fed with germinated paddy rice with 0g/kg in low stocking density (chicken number2 bio replication 3) in week14
T1R12.1_D0_R1_BA2_01_30952.mzML Raw	Experimental group unit 1: chickenkens fed with germinated paddy rice with 0g/kg in high stocking density (chicken number1 bio replication 1) in week0
T1R12.1_D0_R1_BA2_01_30953.mzML Raw	Experimental group unit 1: chickenkens fed with germinated paddy rice with 0g/kg in high stocking density (chicken number1 bio replication 2) in week0
T1R12.1_D0_R1_BA2_01_30954.mzML Raw	Experimental group unit 1: chickenkens fed with germinated paddy rice with 0g/kg in high stocking density (chicken number1 bio replication 3) in week0
T1R12.1_D7_R1_BD2_01_31056.mzML Raw	Experimental group unit 1: chickenkens fed with germinated paddy rice with 0g/kg in high stocking density (chicken number1 bio replication 1) in week7
T1R12.1_D7_R1_BD2_01_31057.mzML Raw	Experimental group unit 1: chickenkens fed with germinated paddy rice with 0g/kg in high stocking density (chicken number1 bio replication 2) in week7
T1R12.1_D7_R1_BD2_01_31058.mzML Raw	Experimental group unit 1: chickenkens fed with germinated paddy rice with 0g/kg in high stocking density (chicken number1 bio replication 3) in week7
T1R12.1_D14_R1_RC3_01_31155.mzML Raw	Experimental group unit 1: chickenkens fed with germinated paddy rice with 0g/kg in high stocking density (chicken number1 bio replication 1) in week14

## Sheet: 8
Code	Descriptions
T1R12.1_D14_R1_RC3_01_31156.mzML Raw	Experimental group unit 1: chickenkens fed with germinated paddy rice with 0g/kg in high stocking density (chicken number1 bio replication 2) in week14
T1R12.1_D14_R1_RC3_01_31157.mzML Raw	Experimental group unit 1: chickenkens fed with germinated paddy rice with 0g/kg in high stocking density (chicken number1 bio replication 3) in week14
T1R12.2_D0_R1_BA3_01_30956.mzML Raw	Experimental group unit 1: chickenkens fed with germinated paddy rice with 0g/kg in high stocking density (chicken number2 bio replication 1) in week0
T1R12.2_D0_R1_BA3_01_30957.mzML Raw	Experimental group unit 1: chickenkens fed with germinated paddy rice with 0g/kg in high stocking density (chicken number2 bio replication 2) in week0
T1R12.2_D0_R1_BA3_01_30958.mzML Raw	Experimental group unit 1: chickenkens fed with germinated paddy rice with 0g/kg in high stocking density (chicken number2 bio replication 3) in week0
T1R12.2_D7_R1_BD3_01_31060.mzML Raw	Experimental group unit 1: chickenkens fed with germinated paddy rice with 0g/kg in high stocking density (chicken number2 bio replication 1) in week7
T1R12.2_D7_R1_BD3_01_31061.mzML Raw	Experimental group unit 1: chickenkens fed with germinated paddy rice with 0g/kg in high stocking density (chicken number2 bio replication 2) in week7
T1R12.2_D7_R1_BD3_01_31062.mzML Raw	Experimental group unit 1: chickenkens fed with germinated paddy rice with 0g/kg in high stocking density (chicken number2 bio replication 3) in week7
T1R12.2_D14_R1_RC4_01_31159.mzML Raw	Experimental group unit 1: chickenkens fed with germinated paddy rice with 0g/kg in high stocking density (chicken number2 bio replication 1) in week14
T1R12.2_D14_R1_RC4_01_31160.mzML Raw	Experimental group unit 1: chickenkens fed with germinated paddy rice with 0g/kg in high stocking density (chicken number2 bio replication 2) in week14
T1R12.2_D14_R1_RC4_01_31161.mzML Raw	Experimental group unit 1: chickenkens fed with germinated paddy rice with 0g/kg in high stocking density (chicken number2 bio replication 3) in week14
T1R12.3_D0_R1_BA4_01_30960.mzML Raw	Experimental group unit 1: chickenkens fed with germinated paddy rice with 0g/kg in high stocking density (chicken number3 bio replication 1) in week0
T1R12.3_D0_R1_BA4_01_30961.mzML Raw	Experimental group unit 1: chickenkens fed with germinated paddy rice with 0g/kg in high stocking density (chicken number3 bio replication 2) in week0
T1R12.3_D0_R1_BA4_01_30962.mzML Raw	Experimental group unit 1: chickenkens fed with germinated paddy rice with 0g/kg in high stocking density (chicken number3 bio replication 3) in week0
T1R12.3_D7_R1_BD4_01_31064.mzML Raw	Experimental group unit 1: chickenkens fed with germinated paddy rice with 0g/kg in high stocking density (chicken number3 bio replication 1) in week7
T1R12.3_D7_R1_BD4_01_31065.mzML Raw	Experimental group unit 1: chickenkens fed with germinated paddy rice with 0g/kg in high stocking density (chicken number3 bio replication 2) in week7
T1R12.3_D7_R1_BD4_01_31066.mzML Raw	Experimental group unit 1: chickenkens fed with germinated paddy rice with 0g/kg in high stocking density (chicken number3 bio replication 3) in week7
T1R12.3_D14_R1_RC5_01_31163.mzML Raw	Experimental group unit 1: chickenkens fed with germinated paddy rice with 0g/kg in high stocking density (chicken number3 bio replication 1) in week14
T1R12.3_D14_R1_RC5_01_31164.mzML Raw	Experimental group unit 1: chickenkens fed with germinated paddy rice with 0g/kg in high stocking density (chicken number3 bio replication 2) in week14
T1R12.3_D14_R1_RC5_01_31165.mzML Raw	Experimental group unit 1: chickenkens fed with germinated paddy rice with 0g/kg in high stocking density (chicken number3 bio replication 3) in week14
T1R12.4_D0_R1_BA5_01_30964.mzML Raw	Experimental group unit 1: chickenkens fed with germinated paddy rice with 0g/kg in high stocking density (chicken number4 bio replication 1) in week0
T1R12.4_D0_R1_BA5_01_30965.mzML Raw	Experimental group unit 1: chickenkens fed with germinated paddy rice with 0g/kg in high stocking density (chicken number4 bio replication 2) in week0
T1R12.4_D0_R1_BA5_01_30966.mzML Raw	Experimental group unit 1: chickenkens fed with germinated paddy rice with 0g/kg in high stocking density (chicken number4 bio replication 3) in week0
T1R12.4_D7_R1_BD5_01_31068.mzML Raw	Experimental group unit 1: chickenkens fed with germinated paddy rice with 0g/kg in high stocking density (chicken number4 bio replication 1) in week7
T1R12.4_D7_R1_BD5_01_31069.mzML Raw	Experimental group unit 1: chickenkens fed with germinated paddy rice with 0g/kg in high stocking density (chicken number4 bio replication 2) in week7
T1R12.4_D7_R1_BD5_01_31070.mzML Raw	Experimental group unit 1: chickenkens fed with germinated paddy rice with 0g/kg in high stocking density (chicken number4 bio replication 3) in week7
T1R12.4_D14_R1_RC6_01_31167.mzML Raw	Experimental group unit 1: chickenkens fed with germinated paddy rice with 0g/kg in high stocking density (chicken number4 bio replication 1 ) in week14
T1R12.4_D14_R1_RC6_01_31168.mzML Raw	Experimental group unit 1: chickenkens fed with germinated paddy rice with 0g/kg in high stocking density (chicken number4 bio replication 2 ) in week14
T1R12.4_D14_R1_RC6_01_31169.mzML Raw	Experimental group unit 1: chickenkens fed with germinated paddy rice with 0g/kg in high stocking density (chicken number4 bio replication 3 ) in week14
T1R21.1_D0_R1_BA6_01_30968.mzML Raw	Experimental group unit 1: chickenkens fed with germinated paddy rice with 74g/kg in low stocking density (chicken number1 bio replication 1 ) in week0
T1R21.1_D0_R1_BA6_01_30969.mzML Raw	Experimental group unit 1: chickenkens fed with germinated paddy rice with 74g/kg in low stocking density (chicken number1 bio replication 2 ) in week0
T1R21.1_D0_R1_BA6_01_30970.mzML Raw	Experimental group unit 1: chickenkens fed with germinated paddy rice with 74g/kg in low stocking density (chicken number1 bio replication 3 ) in week0
T1R21.1_D7_R1_BD6_01_31072.mzML Raw	Experimental group unit 1: chickenkens fed with germinated paddy rice with 74g/kg in low stocking density (chicken number1 bio replication 1 ) in week7
T1R21.1_D7_R1_BD6_01_31073.mzML Raw	Experimental group unit 1: chickenkens fed with germinated paddy rice with 74g/kg in low stocking density (chicken number1 bio replication 2 ) in week7
T1R21.1_D7_R1_BD6_01_31074.mzML Raw	Experimental group unit 1: chickenkens fed with germinated paddy rice with 74g/kg in low stocking density (chicken number1 bio replication 3 ) in week7
T1R21.1_D14_R1_RC7_01_31176.mzML Raw	Experimental group unit 1: chickenkens fed with germinated paddy rice with 74g/kg in low stocking density (chicken number1 bio replication 1 ) in week14
T1R21.1_D14_R1_RC7_01_31177.mzML Raw	Experimental group unit 1: chickenkens fed with germinated paddy rice with 74g/kg in low stocking density (chicken number1 bio replication 2) in week14
T1R21.1_D14_R1_RC7_01_31178.mzML Raw	Experimental group unit 1: chickenkens fed with germinated paddy rice with 74g/kg in low stocking density (chicken number1 bio replication 3) in week14
T1R21.2_D0_R1_BA7_01_30972.mzML Raw	Experimental group unit 1: chickenkens fed with germinated paddy rice with 74g/kg in low stocking density (chicken number2 bio replication 1) in week 0
T1R21.2_D0_R1_BA7_01_30973.mzML Raw	Experimental group unit 1: chickenkens fed with germinated paddy rice with 74g/kg in low stocking density (chicken number2 bio replication 2) in week 0
T1R21.2_D0_R1_BA7_01_30974.mzML Raw	Experimental group unit 1: chickenkens fed with germinated paddy rice with 74g/kg in low stocking density (chicken number2 bio replication 3) in week 0
T1R21.2_D7_R1_BD7_01_31076.mzML Raw	Experimental group unit 1: chickenkens fed with germinated paddy rice with 74g/kg in low stocking density (chicken number2 bio replication 1) in week 7
T1R21.2_D7_R1_BD7_01_31077.mzML Raw	Experimental group unit 1: chickenkens fed with germinated paddy rice with 74g/kg in low stocking density (chicken number2 bio replication 2) in week 7
T1R21.2_D7_R1_BD7_01_31078.mzML Raw	Experimental group unit 1: chickenkens fed with germinated paddy rice with 74g/kg in low stocking density (chicken number2 bio replication 3) in week 7
T1R21.2_D14_R1_RC8_01_31180.mzML Raw	Experimental group unit 1: chickenkens fed with germinated paddy rice with 74g/kg in low stocking density (chicken number2 bio replication 1) in week 14
T1R21.2_D14_R1_RC8_01_31181.mzML Raw	Experimental group unit 1: chickenkens fed with germinated paddy rice with 74g/kg in low stocking density (chicken number2 bio replication 2) in week 14
T1R21.2_D14_R1_RC8_01_31182.mzML Raw	Experimental group unit 1: chickenkens fed with germinated paddy rice with 74g/kg in low stocking density (chicken number2 bio replication 3) in week 14
T1R22.1_D0_R1_BA8_01_30979.mzML Raw	Experimental group unit 1: chickenkens fed with germinated paddy rice with 74g/kg in high stocking density (chicken number1 bio replication 1) in week 0
T1R22.1_D0_R1_BA8_01_30980.mzML Raw	Experimental group unit 1: chickenkens fed with germinated paddy rice with 74g/kg in high stocking density (chicken number1 bio replication 2) in week 0
T1R22.1_D0_R1_BA8_01_30981.mzML Raw	Experimental group unit 1: chickenkens fed with germinated paddy rice with 74g/kg in high stocking density (chicken number1 bio replication 3) in week 0

## Sheet: 9
Code	Descriptions
T1R22.1_D7_R1_BD8_01_31080.mzML Raw	Experimental group unit 1: chickenkens fed with germinated paddy rice with 74g/kg in high stocking density (chicken number1 bio replication 1) in week 7
T1R22.1_D7_R1_BD8_01_31081.mzML Raw	Experimental group unit 1: chickenkens fed with germinated paddy rice with 74g/kg in high stocking density (chicken number1 bio replication 2) in week 7
T1R22.1_D7_R1_BD8_01_31082.mzML Raw	Experimental group unit 1: chickenkens fed with germinated paddy rice with 74g/kg in high stocking density (chicken number1 bio replication 3) in week 7
T1R22.1_D14_R1_RD1_01_31184.mzML Raw	Experimental group unit 1: chickenkens fed with germinated paddy rice with 74g/kg in high stocking density (chicken number1 bio replication 1) in week 14
T1R22.1_D14_R1_RD1_01_31185.mzML Raw	Experimental group unit 1: chickenkens fed with germinated paddy rice with 74g/kg in high stocking density (chicken number1 bio replication 2) in week 14
T1R22.1_D14_R1_RD1_01_31186.mzML Raw	Experimental group unit 1: chickenkens fed with germinated paddy rice with 74g/kg in high stocking density (chicken number1 bio replication 3) in week 14
T1R22.2_D0_R1_BB1_01_30983.mzML Raw	Experimental group unit 1: chickenkens fed with germinated paddy rice with 74g/kg in high stocking density (chicken number2 bio replication 1) in week 0
T1R22.2_D0_R1_BB1_01_30984.mzML Raw	Experimental group unit 1: chickenkens fed with germinated paddy rice with 74g/kg in high stocking density (chicken number2 bio replication 2) in week 0
T1R22.2_D0_R1_BB1_01_30985.mzML Raw	Experimental group unit 1: chickenkens fed with germinated paddy rice with 74g/kg in high stocking density (chicken number2 bio replication 3) in week 0
T1R22.2_D14_R1_RD2_01_31188.mzML Raw	Experimental group unit 1: chickenkens fed with germinated paddy rice with 74g/kg in high stocking density (chicken number2 bio replication 1) in week 14
T1R22.2_D14_R1_RD2_01_31189.mzML Raw	Experimental group unit 1: chickenkens fed with germinated paddy rice with 74g/kg in high stocking density (chicken number2 bio replication 2) in week 14
T1R22.2_D7_R1_BE1_01_31084.mzML Raw	Experimental group unit 1: chickenkens fed with germinated paddy rice with 74g/kg in high stocking density (chicken number2 bio replication 1) in week 7
T1R22.2_D7_R1_BE1_01_31085.mzML Raw	Experimental group unit 1: chickenkens fed with germinated paddy rice with 74g/kg in high stocking density (chicken number2 bio replication 2) in week 7
T1R22.2_D7_R1_BE1_01_31086.mzML Raw	Experimental group unit 1: chickenkens fed with germinated paddy rice with 74g/kg in high stocking density (chicken number2 bio replication 3) in week 7
T1R22.2_D14_R1_RD2_01_31190.mzML Raw	Experimental group unit 1: chickenkens fed with germinated paddy rice with 74g/kg in high stocking density (chicken number2 bio replication 3) in week 14
T1R22.3_D0_R1_BB2_01_30987.mzML Raw	Experimental group unit 1: chickenkens fed with germinated paddy rice with 74g/kg in high stocking density (chicken number3 bio replication 1) in week 0
T1R22.3_D0_R1_BB2_01_30988.mzML Raw	Experimental group unit 1: chickenkens fed with germinated paddy rice with 74g/kg in high stocking density (chicken number3 bio replication 2) in week 0
T1R22.3_D0_R1_BB2_01_30989.mzML Raw	Experimental group unit 1: chickenkens fed with germinated paddy rice with 74g/kg in high stocking density (chicken number3 bio replication 3) in week 0
T1R22.3_D7_R1_BE2_01_31088.mzML Raw	Experimental group unit 1: chickenkens fed with germinated paddy rice with 74g/kg in high stocking density (chicken number3 bio replication 1) in week 7
T1R22.3_D7_R1_BE2_01_31089.mzML Raw	Experimental group unit 1: chickenkens fed with germinated paddy rice with 74g/kg in high stocking density (chicken number3 bio replication 2) in week 7
T1R22.3_D7_R1_BE2_01_31090.mzML Raw	Experimental group unit 1: chickenkens fed with germinated paddy rice with 74g/kg in high stocking density (chicken number3 bio replication 3) in week 7
T1R22.3_D14_R1_RD3_01_31192.mzML Raw	Experimental group unit 1: chickenkens fed with germinated paddy rice with 74g/kg in high stocking density (chicken number3 bio replication 1) in week 14
T1R22.3_D14_R1_RD3_01_31193.mzML Raw	Experimental group unit 1: chickenkens fed with germinated paddy rice with 74g/kg in high stocking density (chicken number3 bio replication 2) in week 14
T1R22.3_D14_R1_RD3_01_31194.mzML Raw	Experimental group unit 1: chickenkens fed with germinated paddy rice with 74g/kg in high stocking density (chicken number3 bio replication 3) in week 14
T1R22.4_D0_R1_BB3_01_30991.mzML Raw	Experimental group unit 1: chickenkens fed with germinated paddy rice with 74g/kg in high stocking density (chicken number4 bio replication 1) in week 0
T1R22.4_D0_R1_BB3_01_30992.mzML Raw	Experimental group unit 1: chickenkens fed with germinated paddy rice with 74g/kg in high stocking density (chicken number4 bio replication 2) in week 0
T1R22.4_D0_R1_BB3_01_30993.mzML Raw	Experimental group unit 1: chickenkens fed with germinated paddy rice with 74g/kg in high stocking density (chicken number4 bio replication 3) in week 0
T1R22.4_D7_R1_BE3_01_31092.mzML Raw	Experimental group unit 1: chickenkens fed with germinated paddy rice with 74g/kg in high stocking density (chicken number4 bio replication 1) in week 7
T1R22.4_D7_R1_BE3_01_31093.mzML Raw	Experimental group unit 1: chickenkens fed with germinated paddy rice with 74g/kg in high stocking density (chicken number4 bio replication 2) in week 7
T1R22.4_D7_R1_BE3_01_31094.mzML Raw	Experimental group unit 1: chickenkens fed with germinated paddy rice with 74g/kg in high stocking density (chicken number4 bio replication 3) in week 7
T1R22.4_D14_R1_RD4_01_31196.mzML Raw	Experimental group unit 1: chickenkens fed with germinated paddy rice with 74g/kg in high stocking density (chicken number4 bio replication 1) in week 14
T1R22.4_D14_R1_RD4_01_31197.mzML Raw	Experimental group unit 1: chickenkens fed with germinated paddy rice with 74g/kg in high stocking density (chicken number4 bio replication 2) in week 14
T1R22.4_D14_R1_RD4_01_31198.mzML Raw	Experimental group unit 1: chickenkens fed with germinated paddy rice with 74g/kg in high stocking density (chicken number4 bio replication 3) in week 14
T1R31.1_D0_R1_BB4_01_30995.mzML Raw	Experimental group unit 1: chickenkens fed with germinated paddy rice with 148g/kg in low stocking density (chicken number1 bio replication 1) in week 0
T1R31.1_D0_R1_BB4_01_30996.mzML Raw	Experimental group unit 1: chickenkens fed with germinated paddy rice with 148g/kg in low stocking density (chicken number1 bio replication 2) in week 0
T1R31.1_D0_R1_BB4_01_30997.mzML Raw	Experimental group unit 1: chickenkens fed with germinated paddy rice with 148g/kg in low stocking density (chicken number1 bio replication 3) in week 0
T1R31.1_D7_R1_BE4_01_31096.mzML Raw	Experimental group unit 1: chickenkens fed with germinated paddy rice with 148g/kg in low stocking density (chicken number1 bio replication 1) in week 7
T1R31.1_D7_R1_BE4_01_31097.mzML Raw	Experimental group unit 1: chickenkens fed with germinated paddy rice with 148g/kg in low stocking density (chicken number1 bio replication 2) in week 7
T1R31.1_D7_R1_BE4_01_31098.mzML Raw	Experimental group unit 1: chickenkens fed with germinated paddy rice with 148g/kg in low stocking density (chicken number1 bio replication 3) in week 7
T1R31.1_D14_R1_RD5_01_31200.mzML Raw	Experimental group unit 1: chickenkens fed with germinated paddy rice with 148g/kg in low stocking density (chicken number1 bio replication 1) in week 14
T1R31.1_D14_R1_RD5_01_31201.mzML Raw	Experimental group unit 1: chickenkens fed with germinated paddy rice with 148g/kg in low stocking density (chicken number1 bio replication 2) in week 14
T1R31.1_D14_R1_RD5_01_31202.mzML Raw	Experimental group unit 1: chickenkens fed with germinated paddy rice with 148g/kg in low stocking density (chicken number1 bio replication 3) in week 14
T1R31.2_D0_R1_BB5_01_31001.mzML Raw	Experimental group unit 1: chickenkens fed with germinated paddy rice with 148g/kg in low stocking density (chicken number2 bio replication 1) in week 0
T1R31.2_D0_R1_BB5_01_31002.mzML Raw	Experimental group unit 1: chickenkens fed with germinated paddy rice with 148g/kg in low stocking density (chicken number2 bio replication 2) in week 0
T1R31.2_D0_R1_BB5_01_31003.mzML Raw	Experimental group unit 1: chickenkens fed with germinated paddy rice with 148g/kg in low stocking density (chicken number2 bio replication 3) in week 0
T1R31.2_D7_R1_BE5_01_31100.mzML Raw	Experimental group unit 1: chickenkens fed with germinated paddy rice with 148g/kg in low stocking density (chicken number2 bio replication 1) in week 7
T1R31.2_D7_R1_BE5_01_31101.mzML Raw	Experimental group unit 1: chickenkens fed with germinated paddy rice with 148g/kg in low stocking density (chicken number2 bio replication 2) in week 7
T1R31.2_D7_R1_BE5_01_31102.mzML Raw	Experimental group unit 1: chickenkens fed with germinated paddy rice with 148g/kg in low stocking density (chicken number2 bio replication 3) in week 7
T1R31.2_D14_R1_RD6_01_31204.mzML Raw	Experimental group unit 1: chickenkens fed with germinated paddy rice with 148g/kg in low stocking density (chicken number2 bio replication 1) in week 14
T1R31.2_D14_R1_RD6_01_31205.mzML Raw	Experimental group unit 1: chickenkens fed with germinated paddy rice with 148g/kg in low stocking density (chicken number2 bio replication 2) in week 14

[truncated: 1 more sheets: 10]
